# Supplementary material for: Translation is required for miRNA‐dependent decay of endogenous transcripts
Source: EMBO J. 2020 Dec 10;40(3):e104569. doi: 10.15252/embj.2020104569 (PMC7849302; doi:10.15252/embj.2020104569)
Supplement: Supplementary file 5 — Source Data for Expanded View [file EMBJ-40-e104569-s006.zip]

Archive with 3 entries (2 files):
- EMBOJ-2020-104569R1-Figure_EV1_Source_Data-sd.pdf
- __MACOSX/
- __MACOSX/._EMBOJ-2020-104569R1-Figure_EV1_Source_Data-sd.pdf
